# Supplementary material for: On newly and recently recorded species of the genus Lema Fabricius (Coleoptera, Chrysomelidae, Criocerinae) from Taiwan
Source: Zookeys. 2013 Feb 1;(262):17–38. doi: 10.3897/zookeys.262.4152 (PMC3591779; doi:10.3897/zookeys.262.4152)
Supplement: XML Treatment for Lema (Lema) cyanella [file zookeys.262.4152-treatment3.xml]

<!DOCTYPE tp:taxon-treatment
  PUBLIC "-//TaxonX//DTD Taxonomic Treatment Publishing DTD v0 20100105//EN" "tax-treatment-NSO.dtd">
<tp:taxon-treatment xmlns:tp="http://www.plazi.org/taxpub"><tp:treatment-meta><mixed-citation publication-type="journal"><person-group><name><surname>Lee</surname><given-names>Chi-Feng</given-names></name><name><surname>Matsumura</surname><given-names>Yoko</given-names></name></person-group><article-title>On newly and recently recorded species of the genus 
                    <italic>Lema</italic> Fabricius (Coleoptera, Chrysomelidae, Criocerinae) from Taiwan
                </article-title><source>Zookeys</source><day>1</day><month>2</month><year>2013</year><volume>2013</volume><issue>262</issue><fpage>17</fpage><lpage>38</lpage><pub-id pub-id-type="doi">10.3897/zookeys.262.4152</pub-id></mixed-citation></tp:treatment-meta><tp:nomenclature><tp:taxon-name>
                        <tp:taxon-name-part taxon-name-part-type="genus">Lema</tp:taxon-name-part>
                        (<tp:taxon-name-part taxon-name-part-type="subgenus">Lema</tp:taxon-name-part>)
                        <tp:taxon-name-part taxon-name-part-type="species">cyanella</tp:taxon-name-part>
                    <object-id xmlns:xlink="http://www.w3.org/1999/xlink" xlink:type="simple">http://species-id.net/wiki/Lema_cyanella</object-id>
								</tp:taxon-name><tp:taxon-authority>(Linnaeus, 1758)</tp:taxon-authority></tp:nomenclature><tp:treatment-sec sec-type="Material examined"><title>Material examined.</title><p>Taiwan: 4 exs.: Taipei, Juifang, 10.II.2010, leg. H. Lee (TARI); 1ex., same locality, 21.II.2010, leg. M.-H. Tsou (TARI); 2 exs., same locality, 6.III.2010, leg. M.-H. Tsou (TARI); 11 exs., same locality (= Nanya trail), 15.III.2010, leg. H. Lee (TARI); 2 exs., same locality, 19.III.2010, leg. H. Lee (TARI); 5 exs., same locality, 20.III.2010,leg. H. Lee (TARI); 8 exs., same locality, 1.IV.2010, leg. M.-H. Tsou (TARI); 1 ex., same localilty, 18.IV.2010, leg. M.-H. Tsou (TARI); 1 ex., same locality, 25.IV.2010, leg. M.-H. Tsou (TARI); 2 exs.: Taipei, Pinglin, 1.VII.2008, leg. H. Lee (TARI).</p></tp:treatment-sec><tp:treatment-sec sec-type="Remarks"><title>Remarks.</title><p>This species was redescribed by <xref ref-type="bibr" rid="B13">Matsumura et al. (2011)</xref> who presumed <italic><tp:taxon-name>Cirsium japonicum</tp:taxon-name></italic> DC and <italic><tp:taxon-name>Lema suffultum</tp:taxon-name></italic> Matsum. (<tp:taxon-name>Asteraceae</tp:taxon-name>) to be its host plants. Here <italic><tp:taxon-name>Cirsium japonicum</tp:taxon-name></italic> (<xref ref-type="fig" rid="F8">Figs 47–48</xref>) is confirmed as a host plant by field observations and laboratory rearing.</p></tp:treatment-sec><tp:treatment-sec sec-type="Distribution"><title>Distribution.</title><p>Europe, China, Mongolia, Korea, Taiwan (<bold>new record</bold>), Japan.</p></tp:treatment-sec><tp:treatment-sec><!--Section generated to contain objects referenced in tp:taxon-treatment.--><fig id="F8" position="float" orientation="portrait"><label>Figures 43–48.</label><caption><p>Live adults or larvae in the field. <bold>43–44</bold> <italic><tp:taxon-name>Lema diversipes</tp:taxon-name></italic> on <italic><tp:taxon-name>Pueraria lobata</tp:taxon-name></italic> (Willd.) subsp.<italic> thomsonii</italic> (Benth.) Ohashi <bold>43</bold> a pair of adults <bold>44</bold> a cluster of larvae <bold>45–46</bold> <italic><tp:taxon-name>Lema lacertosa</tp:taxon-name></italic> on <italic><tp:taxon-name>Commelina communis</tp:taxon-name></italic> L. <bold>45</bold> adult <bold>46</bold> larva <bold>47–48</bold> <italic><tp:taxon-name>Lema cyanella</tp:taxon-name></italic> on <italic><tp:taxon-name>Cirsium japonicum</tp:taxon-name></italic> <bold>47</bold> adult <bold>48</bold> larva.</p></caption><graphic xmlns:xlink="http://www.w3.org/1999/xlink" xlink:href="ZooKeys-262-017-g008.jpg" position="float" orientation="portrait" xlink:type="simple"/></fig></tp:treatment-sec><ref-list><ref id="B13"><mixed-citation xmlns:xlink="http://www.w3.org/1999/xlink" xlink:type="simple"><person-group><name name-style="western"><surname>Matsumura</surname><given-names>Y</given-names></name><name name-style="western"><surname>Sasaki</surname><given-names>S</given-names></name><name name-style="western"><surname>Imasaka</surname><given-names>S</given-names></name><name name-style="western"><surname>Sano</surname><given-names>M</given-names></name><name name-style="western"><surname>and</surname><given-names>Ôhara M</given-names></name></person-group> (<year>2011</year>)<article-title> Revision of the <italic>Lema (Lema) concinnipennis</italic> Baly, 1865 species group (Coleoptera: Chrysomelidae: Criocerinae) in Japan.</article-title><source>Journal of Natural History </source><volume>45</volume>: <fpage>1533</fpage>-<lpage>1561</lpage>. doi: <ext-link ext-link-type="uri" xlink:href="http://dx.doi.org/10.1080/00222933.2011.559594" xlink:type="simple">10.1080/00222933.2011.559594</ext-link></mixed-citation></ref></ref-list></tp:taxon-treatment>
