# Supplementary material for: On newly and recently recorded species of the genus Lema Fabricius (Coleoptera, Chrysomelidae, Criocerinae) from Taiwan
Source: Zookeys. 2013 Feb 1;(262):17–38. doi: 10.3897/zookeys.262.4152 (PMC3591779; doi:10.3897/zookeys.262.4152)
Supplement: XML Treatment for Lema (Petauristes) solani [file zookeys.262.4152-treatment4.xml]

<!DOCTYPE tp:taxon-treatment
  PUBLIC "-//TaxonX//DTD Taxonomic Treatment Publishing DTD v0 20100105//EN" "tax-treatment-NSO.dtd">
<tp:taxon-treatment xmlns:tp="http://www.plazi.org/taxpub"><tp:treatment-meta><mixed-citation publication-type="journal"><person-group><name><surname>Lee</surname><given-names>Chi-Feng</given-names></name><name><surname>Matsumura</surname><given-names>Yoko</given-names></name></person-group><article-title>On newly and recently recorded species of the genus 
                    <italic>Lema</italic> Fabricius (Coleoptera, Chrysomelidae, Criocerinae) from Taiwan
                </article-title><source>Zookeys</source><day>1</day><month>2</month><year>2013</year><volume>2013</volume><issue>262</issue><fpage>17</fpage><lpage>38</lpage><pub-id pub-id-type="doi">10.3897/zookeys.262.4152</pub-id></mixed-citation></tp:treatment-meta><tp:nomenclature><tp:taxon-name>
                        <tp:taxon-name-part taxon-name-part-type="genus">Lema</tp:taxon-name-part>
                        (<tp:taxon-name-part taxon-name-part-type="subgenus">Petauristes</tp:taxon-name-part>)
                        <tp:taxon-name-part taxon-name-part-type="species">solani</tp:taxon-name-part>
                    <object-id xmlns:xlink="http://www.w3.org/1999/xlink" xlink:type="simple">http://species-id.net/wiki/Lema_solani</object-id>
								</tp:taxon-name><tp:taxon-authority>Fabricius, 1798</tp:taxon-authority></tp:nomenclature><tp:treatment-sec sec-type="Material examined"><title>Material examined.</title><p><bold>Taiwan</bold>: 19 exs.: Chiayi, Chungpu, VIII.2007, leg. H.-T. Shih (TARI); 1 ex.: Hsinchu, Mamei, 4.V.2008, leg. S.-F. Yu (TARI); 1 ex.: Nantou, Wanfengtsun, 21.IV.2007, leg. W.-T. Liu (TARI); 1 ex.: Taichung, Pahsienshan, <!--PageBreak-->5.VIII.2007, leg. W.-T. Liu (TARI); 4 exs.: Taichung, Tahsuehshan, 1.V.2012, leg. W.-T. Liu (TARI); 3 exs.: Tainan, Danei, 9.VII.2007, leg. W.-T. Liu (TARI); 1 ex.: Tainan, Meiling, 12.III.2011, leg. M.-L. Jeng (TARI); 2 exs.: Taipei, Sanchih, 7.VIII.2011, leg. C.-C. Cheng (TARI); 5 exs., same locality, 13.VIII.2011, leg. H. Lee (TARI); 2 exs.: Taoyuan, Luchu, 16.VI.2009, leg. W.-T. Liu (TARI).</p></tp:treatment-sec><tp:treatment-sec sec-type="Remarks"><title>Remarks.</title><p><xref ref-type="bibr" rid="B11">Lee and Cheng (2007)</xref> were the first to record this species from Taiwan although it is an introduced species originally distributed from the Eastern United States to Texas (<xref ref-type="bibr" rid="B32">White 1993</xref>). Species of the genus <italic><tp:taxon-name>Solanum</tp:taxon-name></italic> (<tp:taxon-name>Solanaceae</tp:taxon-name>) were reported as its host plants in the US. Adults and larvae were found feed on leaves of <italic><tp:taxon-name>Solanum americanum</tp:taxon-name></italic> Miller (<xref ref-type="fig" rid="F9">Figs 49–50</xref>) in Taiwan. <italic><tp:taxon-name>Solanum americanum</tp:taxon-name></italic> is also an introduced species for Taiwan.</p><fig id="F9" position="float" orientation="portrait"><label>Figures 49–52.</label><caption><p>Live adults and larvae in the field. <bold>49–50</bold> <italic><tp:taxon-name>Lema solani</tp:taxon-name></italic> on <italic><tp:taxon-name>Solanum americanum</tp:taxon-name></italic> <bold>49</bold> adult <bold>50</bold> larvae <bold>51–52</bold> <italic><tp:taxon-name>Lema trivittata trivittata</tp:taxon-name></italic> on <italic><tp:taxon-name>Physalis angulata</tp:taxon-name></italic> <bold>51</bold> adult <bold>52</bold> larvae.</p></caption><graphic xmlns:xlink="http://www.w3.org/1999/xlink" xlink:href="ZooKeys-262-017-g009.jpg" position="float" orientation="portrait" xlink:type="simple"/></fig></tp:treatment-sec><tp:treatment-sec sec-type="Distribution"><title>Distribution.</title><p>Eastern United States to Texas, Taiwan.</p><!--PageBreak--></tp:treatment-sec><ref-list><ref id="B11"><mixed-citation xmlns:xlink="http://www.w3.org/1999/xlink" xlink:type="simple"><person-group><name name-style="western"><surname>Lee</surname><given-names>CF</given-names></name><name name-style="western"><surname>Cheng</surname><given-names>HT</given-names></name></person-group> (<year>2007</year>)<source> The Chrysomelidae of Taiwan 1.</source><publisher-name>Sishou-Hills Insect Observation Network Press</publisher-name>, <publisher-loc>Taipei County</publisher-loc>, <lpage>199</lpage> pp.[In Chinese]</mixed-citation></ref><ref id="B32"><mixed-citation xmlns:xlink="http://www.w3.org/1999/xlink" xlink:type="simple"><person-group><name name-style="western"><surname>White</surname><given-names>RE</given-names></name></person-group> (<year>1993</year>)<article-title> A revision of the subfamily Criocerinae (Chrysomelidae) of North America North of Mexico.</article-title><source>USDA-ARS Technical Bulletin </source><volume>1805</volume>: <fpage>1</fpage>-<lpage>158</lpage>.</mixed-citation></ref></ref-list></tp:taxon-treatment>
