# Supplementary material for: On newly and recently recorded species of the genus Lema Fabricius (Coleoptera, Chrysomelidae, Criocerinae) from Taiwan
Source: Zookeys. 2013 Feb 1;(262):17–38. doi: 10.3897/zookeys.262.4152 (PMC3591779; doi:10.3897/zookeys.262.4152)
Supplement: XML Treatment for Lema (Petauristes) trivittata trivittata [file zookeys.262.4152-treatment5.xml]

<!DOCTYPE tp:taxon-treatment
  PUBLIC "-//TaxonX//DTD Taxonomic Treatment Publishing DTD v0 20100105//EN" "tax-treatment-NSO.dtd">
<tp:taxon-treatment xmlns:tp="http://www.plazi.org/taxpub"><tp:treatment-meta><mixed-citation publication-type="journal"><person-group><name><surname>Lee</surname><given-names>Chi-Feng</given-names></name><name><surname>Matsumura</surname><given-names>Yoko</given-names></name></person-group><article-title>On newly and recently recorded species of the genus 
                    <italic>Lema</italic> Fabricius (Coleoptera, Chrysomelidae, Criocerinae) from Taiwan
                </article-title><source>Zookeys</source><day>1</day><month>2</month><year>2013</year><volume>2013</volume><issue>262</issue><fpage>17</fpage><lpage>38</lpage><pub-id pub-id-type="doi">10.3897/zookeys.262.4152</pub-id></mixed-citation></tp:treatment-meta><tp:nomenclature><tp:taxon-name>
                        <tp:taxon-name-part taxon-name-part-type="genus">Lema</tp:taxon-name-part>
                        (<tp:taxon-name-part taxon-name-part-type="subgenus">Petauristes</tp:taxon-name-part>)
                        <tp:taxon-name-part taxon-name-part-type="species">trivittata</tp:taxon-name-part>
                        <tp:taxon-name-part taxon-name-part-type="subspecies">trivittata</tp:taxon-name-part>
                    <object-id xmlns:xlink="http://www.w3.org/1999/xlink" xlink:type="simple">http://species-id.net/wiki/Lema_trivittata_trivittata</object-id>
								</tp:taxon-name><tp:taxon-authority>Say, 1824</tp:taxon-authority></tp:nomenclature><tp:treatment-sec sec-type="Material examined"><title>Material examined.</title><p><bold>Taiwan</bold>: 2 exs.: Taitung, Lanyu island, 5.V.2012, leg. S.-F. Yu (TARI); 16 exs.: Yunlin, Pichiao, 16.VI.2010, leg. H. Lee (TARI); 2 exs., same locality (= Tuku), 30.VI.2010, leg. H. Lee (TARI); 2 exs., same locality, 9.VII.2010, leg. H. Lee (TARI).</p></tp:treatment-sec><tp:treatment-sec sec-type="Remarks"><title>Remarks.</title><p>This species is also an introduced one for Taiwan because its original distribution is limited to the United States and Canada (<xref ref-type="bibr" rid="B32">White 1993</xref>). Recently <xref ref-type="bibr" rid="B1">Aoyagi (2012)</xref> and <xref ref-type="bibr" rid="B6">Kawaji (2012)</xref> reported occurrence of <italic><tp:taxon-name>Lema trivittata</tp:taxon-name></italic> from Miyako and Iriomote islands of Japan. Although they did not mention the subspecies name, from the pictures in the papers we considered that they are same subspecies. Considering the geographic placement of the two islands and Taiwan, the origin of invasion could be once and rapidly spread.</p><p>Beetles were found to feed on leaves of <italic><tp:taxon-name>Physalis angulata</tp:taxon-name></italic> L. (<xref ref-type="fig" rid="F9">Figs 51–52</xref>) and <italic><tp:taxon-name>Physalis peruviana</tp:taxon-name></italic> L. in Taiwan. Both plants are introduced species for Taiwan originally from the United States. <xref ref-type="bibr" rid="B1">Aoyagi (2012)</xref> also mentioned that the probable host plant is <italic><tp:taxon-name>Physalis angulata</tp:taxon-name></italic> L. in Miyako island of Japan and warned that it is a potential pest for cultivation of a leaf tabacco which is one of popular cultivation in the island.</p></tp:treatment-sec><tp:treatment-sec sec-type="Distribution"><title>Distribution.</title><p>United States and southern Canada, Taiwan (<bold>new record</bold>), and Japan (Ryukyu: Miyako and Iriomote islands).</p><!--PageBreak--><sec sec-type="Key to species of the genus Lema from Taiwan (modified after Kimoto and Takizawa 1997)"><title>Key to species of the genus <italic><tp:taxon-name>Lema</tp:taxon-name></italic> from Taiwan (modified after <xref ref-type="bibr" rid="B9">Kimoto and Takizawa 1997</xref>)</title><p>A key to 11 known species of <italic><tp:taxon-name>Lema</tp:taxon-name></italic> from Taiwan was presented by <xref ref-type="bibr" rid="B9">Kimoto and Takizawa (1997)</xref>. Of these species, <italic><tp:taxon-name>Lema postrema</tp:taxon-name></italic> Bates, 1866 is a junior synonym of <italic><tp:taxon-name>Lema fortunei</tp:taxon-name></italic> Baly, 1859 (<xref ref-type="bibr" rid="B22">Schmitt 2010</xref>); <italic><tp:taxon-name>Lema coromandeliana</tp:taxon-name></italic> (Fabricius, 1798) is a junior synonym of <italic><tp:taxon-name>Lema praeusta</tp:taxon-name></italic> (Fabricius, 1792) (<xref ref-type="bibr" rid="B31">Warchałowski 2011</xref>).</p><table-wrap content-type="key" position="anchor" orientation="portrait"><table><tbody><tr><td rowspan="1" colspan="1">1</td><td rowspan="1" colspan="1">Elytron without scutellar row of punctures</td><td rowspan="1" colspan="1">(subgenus <italic><tp:taxon-name>Petauristes</tp:taxon-name></italic>) 2</td></tr><tr><td rowspan="1" colspan="1">–</td><td rowspan="1" colspan="1">Elytron with a short scutellar row of punctures</td><td rowspan="1" colspan="1">(subgenus <italic><tp:taxon-name>Lema</tp:taxon-name></italic>) 7</td></tr><tr><td rowspan="1" colspan="1">2</td><td rowspan="1" colspan="1">Elytron blackish-blue </td><td rowspan="1" colspan="1">3</td></tr><tr><td rowspan="1" colspan="1">–</td><td rowspan="1" colspan="1">Elytron yellowish-brown </td><td rowspan="1" colspan="1">5</td></tr><tr><td rowspan="1" colspan="1">3</td><td rowspan="1" colspan="1">Entire elytron blackish-blue </td><td rowspan="1" colspan="1">4</td></tr><tr><td rowspan="1" colspan="1">–</td><td rowspan="1" colspan="1">Lateral margin of elytra yellow, with transverse yellow band at middle</td><td rowspan="1" colspan="1"><italic><tp:taxon-name>Lema solani</tp:taxon-name></italic> Fabricius</td></tr><tr><td rowspan="1" colspan="1">4</td><td rowspan="1" colspan="1">Generally reddish-brown except antenna black</td><td rowspan="1" colspan="1"><italic><tp:taxon-name>Lema fortunei</tp:taxon-name></italic> Bates</td></tr><tr><td rowspan="1" colspan="1">–</td><td rowspan="1" colspan="1">Generally black except head and prothorax reddish-brown</td><td rowspan="1" colspan="1"><italic><tp:taxon-name>Lema honorat</tp:taxon-name></italic><italic>a</italic> Baly</td></tr><tr><td rowspan="1" colspan="1">5</td><td rowspan="1" colspan="1">Entire elytra yellowish</td><td rowspan="1" colspan="1"><italic><tp:taxon-name>Lema pectoralis</tp:taxon-name></italic> Baly</td></tr><tr><td rowspan="1" colspan="1">–</td><td rowspan="1" colspan="1">Elytra with black spots or stripes</td><td rowspan="1" colspan="1">6</td></tr><tr><td rowspan="1" colspan="1">6</td><td rowspan="1" colspan="1">Elytra with three black, longitudinal stripes</td><td rowspan="1" colspan="1"><italic><tp:taxon-name>Lema trivittata trivittata</tp:taxon-name></italic> Say</td></tr><tr><td rowspan="1" colspan="1">–</td><td rowspan="1" colspan="1">Elytra with large, black spots at base and subapex; in some specimens entire elytra black except apex</td><td rowspan="1" colspan="1"><italic><tp:taxon-name>Lema koshunensis</tp:taxon-name></italic> Chûjô</td></tr><tr><td rowspan="1" colspan="1">7</td><td rowspan="1" colspan="1">Mesotibia with a distinct denticulation in middle</td><td rowspan="1" colspan="1"><italic><tp:taxon-name>Lema coronata</tp:taxon-name></italic> Baly</td></tr><tr><td rowspan="1" colspan="1">–</td><td rowspan="1" colspan="1">Mesotibia without distinct denticulation </td><td rowspan="1" colspan="1">8</td></tr><tr><td rowspan="1" colspan="1">8</td><td rowspan="1" colspan="1">Pronotum with two transverse furrows at basal ½</td><td rowspan="1" colspan="1"><italic><tp:taxon-name>Lema praeusta</tp:taxon-name></italic> (Fabricius)</td></tr><tr><td rowspan="1" colspan="1">–</td><td rowspan="1" colspan="1">Pronotum with one transverse furrow at basal ½</td><td rowspan="1" colspan="1">9</td></tr><tr><td rowspan="1" colspan="1">9</td><td rowspan="1" colspan="1">Generally blackish-blue</td><td rowspan="1" colspan="1">10</td></tr><tr><td rowspan="1" colspan="1">–</td><td rowspan="1" colspan="1">Generally yellowish-brown </td><td rowspan="1" colspan="1">12</td></tr><tr><td rowspan="1" colspan="1">10</td><td rowspan="1" colspan="1">Pronotum without punctures</td><td rowspan="1" colspan="1"><italic><tp:taxon-name>Lema cyanea</tp:taxon-name></italic> Fabricius</td></tr><tr><td rowspan="1" colspan="1">–</td><td rowspan="1" colspan="1">Pronotum with punctures </td><td rowspan="1" colspan="1">11</td></tr><tr><td rowspan="1" colspan="1">11</td><td rowspan="1" colspan="1">Abdominal ventrites III-V yellowish-brown, vertex relatively flat</td><td rowspan="1" colspan="1"><italic><tp:taxon-name>Lema concinnipennis</tp:taxon-name></italic> Baly</td></tr><tr><td rowspan="1" colspan="1">–</td><td rowspan="1" colspan="1">Abdominal ventrites blackish-blue, vertex swollen</td><td rowspan="1" colspan="1"><italic><tp:taxon-name>Lema cyanella</tp:taxon-name></italic> (Linneaus)</td></tr><tr><td rowspan="1" colspan="1">12</td><td rowspan="1" colspan="1">Middle and hind legs black except front femur reddish-brown</td><td rowspan="1" colspan="1">13</td></tr><tr><td rowspan="1" colspan="1">–</td><td rowspan="1" colspan="1">All legs yellowish-brown</td><td rowspan="1" colspan="1">14</td></tr><tr><td rowspan="1" colspan="1">13</td><td rowspan="1" colspan="1">Body longer (7.5–8.2 mm), abdominal ventrites I-V black (Fig. 2)</td><td rowspan="1" colspan="1"><italic><tp:taxon-name>Lema diversipes</tp:taxon-name></italic> Pic</td></tr><tr><td rowspan="1" colspan="1">–</td><td rowspan="1" colspan="1">Body shorter (4.5–5.5mm), abdominal ventrites II-V reddish-brown (Fig. 4) </td><td rowspan="1" colspan="1"><italic><tp:taxon-name>Lema lacertosa</tp:taxon-name></italic> Lacordaire</td></tr><tr><td rowspan="1" colspan="1">14</td><td rowspan="1" colspan="1">Elytron with basal and postmedian black spots</td><td rowspan="1" colspan="1"><italic><tp:taxon-name>Lema esakii</tp:taxon-name></italic> Chûjô</td></tr><tr><td rowspan="1" colspan="1">–</td><td rowspan="1" colspan="1">Entire elytron yellowish-brown</td><td rowspan="1" colspan="1">15</td></tr><tr><td rowspan="1" colspan="1"><!--PageBreak-->15</td><td rowspan="1" colspan="1">Elytron with transverse furrow behind humerus; vertex without pubescence</td><td rowspan="1" colspan="1"><italic><tp:taxon-name>Lema rufotestacea</tp:taxon-name></italic> Clark</td></tr><tr><td rowspan="1" colspan="1">–</td><td rowspan="1" colspan="1">Elytron without transverse furrow; vertex with dense pubescence</td><td rowspan="1" colspan="1"><italic><tp:taxon-name>Lema coomani</tp:taxon-name></italic> Pic</td></tr></tbody></table></table-wrap></sec></tp:treatment-sec><tp:treatment-sec><!--Section generated to contain objects referenced in tp:taxon-treatment.--><fig id="F9" position="float" orientation="portrait"><label>Figures 49–52.</label><caption><p>Live adults and larvae in the field. <bold>49–50</bold> <italic><tp:taxon-name>Lema solani</tp:taxon-name></italic> on <italic><tp:taxon-name>Solanum americanum</tp:taxon-name></italic> <bold>49</bold> adult <bold>50</bold> larvae <bold>51–52</bold> <italic><tp:taxon-name>Lema trivittata trivittata</tp:taxon-name></italic> on <italic><tp:taxon-name>Physalis angulata</tp:taxon-name></italic> <bold>51</bold> adult <bold>52</bold> larvae.</p></caption><graphic xmlns:xlink="http://www.w3.org/1999/xlink" xlink:href="ZooKeys-262-017-g009.jpg" position="float" orientation="portrait" xlink:type="simple"/></fig></tp:treatment-sec><ref-list><ref id="B32"><mixed-citation xmlns:xlink="http://www.w3.org/1999/xlink" xlink:type="simple"><person-group><name name-style="western"><surname>White</surname><given-names>RE</given-names></name></person-group> (<year>1993</year>)<article-title> A revision of the subfamily Criocerinae (Chrysomelidae) of North America North of Mexico.</article-title><source>USDA-ARS Technical Bulletin </source><volume>1805</volume>: <fpage>1</fpage>-<lpage>158</lpage>.</mixed-citation></ref><ref id="B1"><mixed-citation xmlns:xlink="http://www.w3.org/1999/xlink" xlink:type="simple"><person-group><name name-style="western"><surname>Aoyagi</surname><given-names>M</given-names></name></person-group> (<year>2012</year>)<article-title> <italic>Lema trivittata</italic> taken from Miyakojima I., a new record from Japan. Gekkan-Mushi.</article-title><volume>497</volume>: <fpage>27</fpage>-<lpage>28</lpage>. [In Japanese]</mixed-citation></ref><ref id="B6"><mixed-citation xmlns:xlink="http://www.w3.org/1999/xlink" xlink:type="simple"><person-group><name name-style="western"><surname>Kawaji</surname><given-names>K</given-names></name></person-group> (<year>2012</year>)<article-title> <italic>Lema trivittata</italic> was collected from Iriomotejima.</article-title><source>Gekkan-Mushi </source><volume>502</volume>: <fpage>13</fpage>-<lpage>14</lpage>. [In Japanese]</mixed-citation></ref><ref id="B9"><mixed-citation xmlns:xlink="http://www.w3.org/1999/xlink" xlink:type="simple"><person-group><name name-style="western"><surname>Kimoto</surname><given-names>S</given-names></name><name name-style="western"><surname>Takizawa</surname><given-names>H</given-names></name></person-group> (<year>1997</year>)<source> Leaf beetles (Chrysomelidae) of Taiwan.</source><publisher-name>Tokai University Press</publisher-name>, <publisher-loc>Tokyo</publisher-loc>, <lpage>581</lpage> pp.[In Japanese with English keys and brief synonym list.]</mixed-citation></ref><ref id="B22"><mixed-citation xmlns:xlink="http://www.w3.org/1999/xlink" xlink:type="simple"><person-group><name name-style="western"><surname>Schmitt</surname><given-names>M</given-names></name></person-group> (<year>2010</year>)<article-title> Chapter, Criocerinae.</article-title> In: <person-group><name name-style="western"><surname>Löbl</surname><given-names>I</given-names></name><name name-style="western"><surname>Smetana</surname><given-names>A</given-names></name></person-group> (<role>Eds</role>). <issue-title>Catalogue of Palaearctic Coleoptera.</issue-title><source>Vol. 6, Chrysomeloidea. Stenstrup Apollo Books, Stenstrup (Denmark)</source>: <fpage>359</fpage>-<lpage>368</lpage>.</mixed-citation></ref><ref id="B31"><mixed-citation xmlns:xlink="http://www.w3.org/1999/xlink" xlink:type="simple"><person-group><name name-style="western"><surname>Warchałowski</surname><given-names>A</given-names></name></person-group> (<year>2011</year>)<article-title> An introductory review of <italic>Lema</italic> Fabr. species from Eastern and Southeastern Asia (Coleoptera: Chrysomelidae: Criocerinae).</article-title><source>Genus </source><volume>22</volume> (<issue>1</issue>): <fpage>29</fpage>-<lpage>93</lpage>.</mixed-citation></ref></ref-list></tp:taxon-treatment>
